# Supplementary material for: Family-Centered Care for LGBTQ+ Parents of Infants in the Neonatal Intensive Care Unit: An Integrative Review
Source: Children (Basel). 2024 May 21;11(6):615. doi: 10.3390/children11060615 (PMC11201882; doi:10.3390/children11060615)
Supplement: Supplementary file 1 [file children-11-00615-s001.zip]

Archive with 1 entries (1 files):
- children-2997850-supplementary.pdf
